# Supplementary material for: The Relationship between Numbness and Quality of Life
Source: J Clin Med. 2023 Feb 7;12(4):1324. doi: 10.3390/jcm12041324 (PMC9965061; doi:10.3390/jcm12041324)
Supplement: Supplementary file 1 [file jcm-12-01324-s001.zip]

Archive with 1 entries (1 files):
- jcm-2152938-supplementary.pdf
